# Supplementary material for: Radiographic examination of keel bone damage in living laying hens of different strains kept in two housing systems
Source: PLoS One. 2018 May 9;13(5):e0194974. doi: 10.1371/journal.pone.0194974 (PMC5942800; doi:10.1371/journal.pone.0194974)
Supplement: S1 Data — (XLSX) [file pone.0194974.s001.xlsx]

## Sheet: Tabelle1
# Hen	Layer Line	Housing system	Week of age	Body weight [g]	Keel bone area [cm²]	Deviation yes (1) / no (0)	Deviated area [cm²]	Proportion of deviation (POD) [%]	Fracture yes (1) / no (0)
3531	BLA	Cage	35th	1496	18.49	1	0.08	0.43	1
3531	BLA	Cage	51st	1525	19.41	1	1.31	6.75	0
3531	BLA	Cage	72nd	1528	18.9	1	2.39	12.65	1
3564	BLA	Cage	35th	1670	17.3	1	0.05	0.29	0
3564	BLA	Cage	51st	1680	18.02	1	0.67	3.72	0
3564	BLA	Cage	72nd	1780	17.18	1	1.43	8.32	0
3570	BLA	Cage	35th	1708	17.15	1	0.87	5.07	1
3570	BLA	Cage	51st	1856	17.51	1	1.36	7.77	1
3570	BLA	Cage	72nd	1737	15.83	1	1.72	10.87	1
3586	BLA	Cage	35th	1591	18.69	1	1.43	7.65	1
3586	BLA	Cage	51st	1673	18.56	1	1.82	9.81	1
3586	BLA	Cage	72nd	1795	15.77	1	2.82	17.88	1
3606	BLA	Cage	35th	1479	16.1	1	0.42	2.61	0
3606	BLA	Cage	51st	1642	16.64	1	0.5	3	0
3606	BLA	Cage	72nd	1787	15.1	1	0.56	3.71	1
3612	BLA	Cage	35th	1870	18.89	0	0	0	0
3612	BLA	Cage	51st	1995	18.86	0	0	0	0
3612	BLA	Cage	72nd	2055	17.17	1	0.26	1.51	1
3635	BLA	Cage	35th	1958	19.51	1	0.68	3.49	1
3635	BLA	Cage	51st	2005	18.72	1	1.3	6.94	1
3635	BLA	Cage	72nd	1964	16.95	1	1.89	11.15	0
3646	BLA	Cage	35th	1535	17	1	1.48	8.71	1
3646	BLA	Cage	51st	1586	17.48	1	1.99	11.38	1
3646	BLA	Cage	72nd	1630	17.02	1	2.49	14.63	1
3670	BLA	Cage	35th	1796	18.55	1	0.91	4.91	1
3670	BLA	Cage	51st	1888	17.32	1	1.63	9.41	1
3670	BLA	Cage	72nd	2119	15.54	1	2.19	14.09	1
3686	BLA	Cage	35th	1795	19.71	1	0.58	2.94	1
3686	BLA	Cage	51st	1840	20.11	1	0.94	4.67	1
3686	BLA	Cage	72nd	1844	18.54	1	1.6	8.63	0
1657	BLA	Floor housing	35th	1647	17.92	1	0.56	3.13	1
1657	BLA	Floor housing	51st	1569	18.69	1	0.16	0.86	1
1657	BLA	Floor housing	72nd	1653	17.66	1	0.14	0.79	1
3533	BLA	Floor housing	35th	1611	18.99	1	0.42	2.21	1
3533	BLA	Floor housing	51st	1555	20.07	1	0.42	2.09	1
3533	BLA	Floor housing	72nd	1516	19.82	1	0.59	2.98	1
3566	BLA	Floor housing	35th	1546	18.17	0	0	0	1
3566	BLA	Floor housing	51st	1566	18.46	0	0	0	1
3566	BLA	Floor housing	72nd	1636	18.21	0	0	0	1
3572	BLA	Floor housing	35th	1590	16.47	1	0.13	0.79	0
3572	BLA	Floor housing	51st	1618	17.59	1	0.17	0.97	1
3572	BLA	Floor housing	72nd	1345	17.48	1	0.13	0.74	1
3593	BLA	Floor housing	35th	1913	19.85	1	0.18	0.91	1
3593	BLA	Floor housing	51st	2101	20.13	1	0.21	1.04	1
3593	BLA	Floor housing	72nd	1968	19.29	1	0.31	1.61	1
3609	BLA	Floor housing	35th	1689	18.41	0	0	0	1
3609	BLA	Floor housing	51st	1692	18.53	1	0.36	1.94	1
3609	BLA	Floor housing	72nd	1629	18.44	1	0.39	2.11	1
3625	BLA	Floor housing	35th	1930	18.76	1	0.54	2.88	1
3625	BLA	Floor housing	51st	1960	19.08	1	0.54	2.83	1
3625	BLA	Floor housing	72nd	1988	17.95	1	0.38	2.12	1
3639	BLA	Floor housing	35th	1858	19.93	1	0.17	0.85	1
3639	BLA	Floor housing	51st	1915	19.97	1	0.17	0.85	1
3639	BLA	Floor housing	72nd	1995	19.31	1	0.15	0.78	1
3666	BLA	Floor housing	35th	1360	17.03	1	0.15	0.88	0
3666	BLA	Floor housing	51st	1727	17.92	1	0.25	1.4	0
3666	BLA	Floor housing	72nd	1721	17.91	1	0.28	1.56	1
3688	BLA	Floor housing	35th	1679	19.2	1	0.23	1.2	0
3688	BLA	Floor housing	51st	1586	19.39	1	0.27	1.39	1
3688	BLA	Floor housing	72nd	1684	19.43	1	1.01	5.2	1
1646	G11	Cage	35th	1380	15.3	1	0.12	0.78	NA
1646	G11	Cage	51st	1340	16.05	1	0.45	2.8	NA
1646	G11	Cage	72nd	1512	13.08	1	0.81	6.19	NA
3010	G11	Cage	35th	1404	15.55	0	0	0	0
3010	G11	Cage	51st	1449	15.57	0	0	0	0
3010	G11	Cage	72nd	1446	15.33	0	0	0	0
3033	G11	Cage	35th	1188	16.57	1	2.12	12.79	1
3033	G11	Cage	51st	1276	16.35	1	2.19	13.39	NA
3033	G11	Cage	72nd	1380	15.7	1	3.16	20.13	0
3042	G11	Cage	35th	1366	18.53	0	0	0	0
3042	G11	Cage	51st	1400	17.63	0	0	0	1
3042	G11	Cage	72nd	1449	15.53	0	0	0	1
3092	G11	Cage	35th	1210	17.53	1	0.12	0.68	0
3092	G11	Cage	51st	1328	17.25	1	0.24	1.39	0
3092	G11	Cage	72nd	1307	16.51	1	0.52	3.15	0
3122	G11	Cage	35th	1303	14.27	1	2.94	20.6	0
3122	G11	Cage	51st	1276	14.52	1	2.9	19.97	0
3122	G11	Cage	72nd	1318	14.06	1	2.39	17	0
3142	G11	Cage	35th	1152	15.97	1	0.71	4.45	1
3142	G11	Cage	51st	1166	15.82	1	0.53	3.35	NA
3142	G11	Cage	72nd	1195	14.08	1	0.66	4.69	1
3146	G11	Cage	35th	1168	16.44	1	0.11	0.67	NA
3146	G11	Cage	51st	1165	16.45	1	0.13	0.79	NA
3146	G11	Cage	72nd	1290	14.71	1	0.28	1.9	NA
3184	G11	Cage	35th	1293	15.7	0	0	0	1
3184	G11	Cage	51st	1440	16.4	0	0	0	0
3184	G11	Cage	72nd	1646	15.91	1	0.13	0.82	1
3192	G11	Cage	35th	1304	15.43	1	0.28	1.81	0
3192	G11	Cage	51st	1385	15.73	1	0.29	1.84	0
3192	G11	Cage	72nd	1461	15.6	1	0.36	2.31	0
1686	G11	Floor housing	35th	1596	16.43	1	0.25	1.52	1
1686	G11	Floor housing	51st	1770	17.81	1	0.27	1.52	1
1686	G11	Floor housing	72nd	1950	14.6	1	0.61	4.18	1
3040	G11	Floor housing	35th	1498	15.73	0	0	0	1
3040	G11	Floor housing	51st	1642	17.72	0	0	0	0
3040	G11	Floor housing	72nd	1402	16.45	0	0	0	NA
3079	G11	Floor housing	35th	1441	16.39	1	0.23	1.4	0
3079	G11	Floor housing	51st	1531	16.76	1	0.27	1.61	0
3079	G11	Floor housing	72nd	1557	14.58	1	0.97	6.65	0
3097	G11	Floor housing	35th	1401	16.18	1	0.23	1.42	0
3097	G11	Floor housing	51st	1463	16.38	1	0.27	1.65	0
3097	G11	Floor housing	72nd	1495	14.87	1	0.17	1.14	0
3119	G11	Floor housing	35th	1453	15.85	0	0	0	0
3119	G11	Floor housing	51st	1218	15.55	0	0	0	0
3119	G11	Floor housing	72nd	1483	14.44	0	0	0	0
3126	G11	Floor housing	35th	1436	15.45	0	0	0	0
3126	G11	Floor housing	51st	1552	16.87	0	0	0	0
3126	G11	Floor housing	72nd	1535	15.75	0	0	0	1
3186	G11	Floor housing	35th	1367	14.98	0	0	0	0
3186	G11	Floor housing	51st	1479	16.08	0	0	0	0
3186	G11	Floor housing	72nd	NA	NA	NA	NA	NA	NA
3190	G11	Floor housing	35th	1375	16.32	1	0.35	2.14	0
3190	G11	Floor housing	51st	1420	16.3	1	0.14	0.86	1
3190	G11	Floor housing	72nd	1504	16.24	1	0.14	0.86	0
6072	G11	Floor housing	35th	1212	13.37	1	0.34	2.54	1
6072	G11	Floor housing	51st	1309	13.55	1	0.9	6.64	1
6072	G11	Floor housing	72nd	1272	14	1	0.87	6.21	1
3221	L68	Cage	35th	1959	20.07	0	0	0	0
3221	L68	Cage	51st	2187	19.97	0	0	0	1
3221	L68	Cage	72nd	2185	19.51	0	0	0	1
3229	L68	Cage	35th	1672	20.77	1	0.16	0.77	0
3229	L68	Cage	51st	1751	21.74	1	0.14	0.64	0
3229	L68	Cage	72nd	1755	19.6	1	0.19	0.97	0
3247	L68	Cage	35th	1752	19.74	1	0.77	3.9	1
3247	L68	Cage	51st	1770	21.05	1	0.86	4.09	1
3247	L68	Cage	72nd	1885	20.33	1	0.89	4.38	1
3272	L68	Cage	35th	1639	19.57	1	1.41	7.2	1
3272	L68	Cage	51st	1776	20.17	1	1.99	9.87	1
3272	L68	Cage	72nd	1953	18.39	1	1.9	10.33	1
3286	L68	Cage	35th	1630	19.52	0	0	0	1
3286	L68	Cage	51st	1728	19.37	0	0	0	0
3286	L68	Cage	72nd	1858	19.6	0	0	0	0
3296	L68	Cage	35th	1599	19.39	1	1.61	8.3	1
3296	L68	Cage	51st	1734	19.46	1	1.53	7.86	1
3296	L68	Cage	72nd	1838	17.75	1	1.98	11.15	1
3318	L68	Cage	35th	1678	19.64	1	1.06	5.4	1
3318	L68	Cage	51st	1731	20.68	1	1.11	5.37	1
3318	L68	Cage	72nd	2037	20.29	1	1.34	6.6	1
3338	L68	Cage	35th	1640	18.21	0	0	0	0
3338	L68	Cage	51st	1718	18.75	1	0.17	0.91	1
3338	L68	Cage	72nd	1823	18.85	1	0.79	4.19	1
3345	L68	Cage	35th	1732	19.2	1	0.27	1.41	0
3345	L68	Cage	51st	1900	19.13	1	0.21	1.1	1
3345	L68	Cage	72nd	2005	18.97	1	0.7	3.69	1
3365	L68	Cage	35th	1992	20.3	0	0	0	0
3365	L68	Cage	51st	2172	21.21	0	0	0	1
3365	L68	Cage	72nd	2502	20.95	1	0.11	0.53	0
3211	L68	Floor housing	35th	1800	19.42	1	0.15	0.77	0
3211	L68	Floor housing	51st	2018	20.21	1	0.23	1.14	1
3211	L68	Floor housing	72nd	2198	18.43	1	0.22	1.19	1
3238	L68	Floor housing	35th	1812	21.53	0	0	0	0
3238	L68	Floor housing	51st	1880	21.19	0	0	0	1
3238	L68	Floor housing	72nd	2062	20.76	0	0	0	1
3255	L68	Floor housing	35th	1775	19.11	1	0.35	1.83	1
3255	L68	Floor housing	51st	1935	20.39	1	0.33	1.62	1
3255	L68	Floor housing	72nd	2004	19.29	1	0.39	2.02	1
3271	L68	Floor housing	35th	1304	19.89	1	0.2	1.01	1
3271	L68	Floor housing	51st	1850	20.83	1	0.29	1.39	1
3271	L68	Floor housing	72nd	2052	20.97	1	0.16	0.76	1
3287	L68	Floor housing	35th	1744	20.03	0	0	0	0
3287	L68	Floor housing	51st	1864	21.58	0	0	0	0
3287	L68	Floor housing	72nd	2065	20.45	0	0	0	0
3298	L68	Floor housing	35th	1750	17.76	1	0.54	3.04	0
3298	L68	Floor housing	51st	1898	19.23	1	0.41	2.13	1
3298	L68	Floor housing	72nd	1824	19.39	1	0.5	2.58	1
3320	L68	Floor housing	35th	1766	19.72	0	0	0	0
3320	L68	Floor housing	51st	1988	20.99	0	0	0	0
3320	L68	Floor housing	72nd	1932	20.96	1	0.11	0.52	1
3337	L68	Floor housing	35th	1929	19.92	1	0.31	1.56	0
3337	L68	Floor housing	51st	1876	19.62	1	0.3	1.53	1
3337	L68	Floor housing	72nd	1904	19.4	1	0.2	1.03	1
3350	L68	Floor housing	35th	2026	21.29	1	0.19	0.89	0
3350	L68	Floor housing	51st	2080	22.36	1	0.15	0.67	0
3350	L68	Floor housing	72nd	2294	20.9	1	0.13	0.62	0
6064	L68	Floor housing	35th	2210	22.08	1	0.28	1.27	0
6064	L68	Floor housing	51st	2189	NA	NA	NA	NA	NA
6064	L68	Floor housing	72nd	2553	22.13	1	0.59	2.67	1
3381	R11	Cage	35th	1071	14.53	1	2	13.76	0
3381	R11	Cage	51st	1139	14.8	1	2.22	15	0
3381	R11	Cage	72nd	1220	11.64	1	2.35	20.19	NA
3400	R11	Cage	35th	1242	15.92	1	0.63	3.96	0
3400	R11	Cage	51st	1221	17.14	1	1.21	7.06	0
3400	R11	Cage	72nd	1314	15.75	1	1.64	10.41	0
3408	R11	Cage	35th	1437	17.7	1	1.55	8.76	0
3408	R11	Cage	51st	1500	18.22	1	1.89	10.37	0
3408	R11	Cage	72nd	1530	15.54	1	3.03	19.5	0
3431	R11	Cage	35th	1286	16.06	1	0.22	1.37	NA
3431	R11	Cage	51st	1320	16.61	1	0.69	4.15	NA
3431	R11	Cage	72nd	1406	15.99	1	0.43	2.69	1
3437	R11	Cage	35th	1479	18.79	1	0.51	2.71	0
3437	R11	Cage	51st	1514	18.77	1	0.55	2.93	0
3437	R11	Cage	72nd	1666	17.83	1	0.68	3.81	0
3450	R11	Cage	35th	1072	14.39	1	0.51	3.54	NA
3450	R11	Cage	51st	1147	15.45	1	0.56	3.62	1
3450	R11	Cage	72nd	1209	14.89	1	0.62	4.16	1
3473	R11	Cage	35th	1255	15.99	1	3.22	20.14	0
3473	R11	Cage	51st	1284	16.95	1	4.18	24.66	0
3473	R11	Cage	72nd	1321	14.04	1	4.19	29.84	0
3483	R11	Cage	35th	1285	16.81	1	3.85	22.9	0
3483	R11	Cage	51st	1351	16.54	1	4.58	27.69	1
3483	R11	Cage	72nd	1497	14.05	1	5.09	36.23	NA
3509	R11	Cage	35th	1205	16.18	1	0.58	3.58	0
3509	R11	Cage	51st	1223	16.25	1	0.64	3.94	0
3509	R11	Cage	72nd	1275	14.38	1	0.86	5.98	0
3524	R11	Cage	35th	1474	17.54	1	0.8	4.56	0
3524	R11	Cage	51st	1515	18.03	1	1.33	7.38	0
3524	R11	Cage	72nd	1628	16.12	1	1.92	11.91	0
3378	R11	Floor housing	35th	1167	15.85	1	0.55	3.47	1
3378	R11	Floor housing	51st	1343	17	1	0.46	2.71	1
3378	R11	Floor housing	72nd	1374	15.76	1	0.41	2.6	1
3401	R11	Floor housing	35th	1421	18.56	1	0.55	2.96	0
3401	R11	Floor housing	51st	1420	19.35	1	0.61	3.15	1
3401	R11	Floor housing	72nd	1513	18.01	1	0.66	3.66	0
3432	R11	Floor housing	35th	1383	17	1	0.53	3.12	0
3432	R11	Floor housing	51st	1422	17.21	1	0.27	1.57	1
3432	R11	Floor housing	72nd	1476	17.23	1	0.21	1.22	0
3448	R11	Floor housing	35th	1369	17.1	1	0.28	1.64	0
3448	R11	Floor housing	51st	1443	17.82	1	0.29	1.63	0
3448	R11	Floor housing	72nd	1523	15.05	1	0.2	1.33	1
3452	R11	Floor housing	35th	1304	16.51	1	0.23	1.39	0
3452	R11	Floor housing	51st	1347	16.51	1	0.29	1.76	0
3452	R11	Floor housing	72nd	1383	16.41	1	0.24	1.46	1
3469	R11	Floor housing	35th	1398	17.33	1	0.45	2.6	0
3469	R11	Floor housing	51st	1459	18.13	1	0.58	3.2	0
3469	R11	Floor housing	72nd	1462	17.38	1	0.36	2.07	0
3485	R11	Floor housing	35th	1548	19.93	1	0.47	2.36	NA
3485	R11	Floor housing	51st	1688	20.63	1	1.11	5.38	1
3485	R11	Floor housing	72nd	1752	19.75	1	1.88	9.52	1
3507	R11	Floor housing	35th	1296	15.8	1	0.37	2.34	0
3507	R11	Floor housing	51st	1251	16.67	1	0.67	4.02	0
3507	R11	Floor housing	72nd	1248	14.98	1	0.93	6.21	0
3519	R11	Floor housing	35th	1478	15.62	1	0.85	5.44	0
3519	R11	Floor housing	51st	1498	17.13	1	0.76	4.44	1
3519	R11	Floor housing	72nd	1566	17.31	1	0.69	3.99	1
3705	WLA	Cage	35th	1653	17.75	1	0.72	4.06	0
3705	WLA	Cage	51st	1629	18.08	1	0.98	5.42	0
3705	WLA	Cage	72nd	1635	18.43	1	1.4	7.6	1
3714	WLA	Cage	35th	1575	18.06	1	0.39	2.16	0
3714	WLA	Cage	51st	1490	18.13	1	2.95	16.27	0
3714	WLA	Cage	72nd	1356	16.78	1	3.03	18.06	1
3746	WLA	Cage	35th	1525	16.86	1	0.39	2.31	0
3746	WLA	Cage	51st	1551	17.59	1	0.38	2.16	0
3746	WLA	Cage	72nd	1609	16.52	1	0.61	3.69	0
3761	WLA	Cage	35th	1432	16.38	1	0.66	4.03	0
3761	WLA	Cage	51st	1408	15.7	1	0.71	4.52	0
3761	WLA	Cage	72nd	1438	15.76	1	0.48	3.05	0
3773	WLA	Cage	35th	1401	15.06	1	0.94	6.24	0
3773	WLA	Cage	51st	1434	16.91	1	2.36	13.96	0
3773	WLA	Cage	72nd	1460	17.35	1	3.97	22.88	0
3786	WLA	Cage	35th	1439	16.55	1	1.03	6.22	1
3786	WLA	Cage	51st	1395	15.36	1	1.57	10.22	1
3786	WLA	Cage	72nd	1536	14.72	1	4.57	31.05	1
3802	WLA	Cage	35th	1440	16.77	1	0.22	1.31	0
3802	WLA	Cage	51st	1496	17.02	1	0.34	2	0
3802	WLA	Cage	72nd	1364	14.58	1	1.16	7.96	0
3828	WLA	Cage	35th	1470	16.65	1	0.33	1.98	0
3828	WLA	Cage	51st	1499	17.52	1	0.36	2.05	0
3828	WLA	Cage	72nd	1533	16.21	1	0.42	2.59	0
3832	WLA	Cage	35th	1340	15.6	1	0.2	1.28	0
3832	WLA	Cage	51st	1368	16.04	1	0.15	0.94	0
3832	WLA	Cage	72nd	1375	13.72	1	3.79	27.62	0
3854	WLA	Cage	35th	1382	16.66	1	1.27	7.62	0
3854	WLA	Cage	51st	1364	15.31	1	1.52	9.93	1
3854	WLA	Cage	72nd	1440	15.54	1	1.74	11.2	1
3699	WLA	Floor housing	35th	1682	18.05	1	0.25	1.39	1
3699	WLA	Floor housing	51st	1563	18.45	1	0.4	2.17	0
3699	WLA	Floor housing	72nd	1680	16.99	1	0.06	0.35	1
3720	WLA	Floor housing	35th	1689	16.17	1	0.27	1.67	0
3720	WLA	Floor housing	51st	1671	16.32	1	0.29	1.78	1
3720	WLA	Floor housing	72nd	1636	16.17	1	0.23	1.42	1
3732	WLA	Floor housing	35th	1545	18.35	1	0.39	2.13	0
3732	WLA	Floor housing	51st	1576	18.28	1	0.37	2.02	1
3732	WLA	Floor housing	72nd	1615	16.93	1	0.18	1.06	1
3749	WLA	Floor housing	35th	1572	17.13	1	0.49	2.86	1
3749	WLA	Floor housing	51st	1592	17.5	1	0.63	3.6	1
3749	WLA	Floor housing	72nd	NA	NA	NA	NA	NA	NA
3770	WLA	Floor housing	35th	NA	15.56	0	0	0	0
3770	WLA	Floor housing	51st	1600	15.88	0	0	0	1
3770	WLA	Floor housing	72nd	1550	15.9	0	0	0	1
3782	WLA	Floor housing	35th	1764	17.52	1	0.27	1.54	0
3782	WLA	Floor housing	51st	1788	18.46	1	0.67	3.63	0
3782	WLA	Floor housing	72nd	1872	16.92	1	0.11	0.65	1
3824	WLA	Floor housing	35th	1669	17.91	1	0.45	2.51	0
3824	WLA	Floor housing	51st	1640	17.59	1	0.47	2.67	1
3824	WLA	Floor housing	72nd	1634	17.58	1	0.27	1.54	1
3840	WLA	Floor housing	35th	1804	19.03	1	0.32	1.68	0
3840	WLA	Floor housing	51st	1789	19.39	1	0.39	2.01	0
3840	WLA	Floor housing	72nd	1849	17.04	1	0.2	1.17	0
3845	WLA	Floor housing	35th	1422	16.23	1	0.49	3.02	1
3845	WLA	Floor housing	51st	1400	15.3	1	0.58	3.79	1
3845	WLA	Floor housing	72nd	NA	NA	NA	NA	NA	NA
NA = not analyzable due to overlay in the radiograph or due to death of the animal
